# Supplementary material for: Brain Structural Covariance Networks in Long-Term First-Person Shooter and Multiplayer Online Battle Arena Players: Cross-Sectional Study
Source: JMIR Serious Games. 2026 May 4;14:e79976. doi: 10.2196/79976 (PMC13150961; doi:10.2196/79976)
Supplement: Multimedia Appendix 5 [file games-v14-e79976-s005.txt]

function pcc = compute_pcc(CT,ref_ind,sub_ind) 
ref_net = corr(CT(ref_ind,:));            
per_net = corr(CT([ref_ind,sub_ind],:)); 
pcc = (per_net-ref_net).*(length(ref_ind)-1)./(1-ref_net.^2); 
pcc = triu(pcc,1)+triu(pcc,1)'; 
