# Supplementary material for: Brain Structural Covariance Networks in Long-Term First-Person Shooter and Multiplayer Online Battle Arena Players: Cross-Sectional Study
Source: JMIR Serious Games. 2026 May 4;14:e79976. doi: 10.2196/79976 (PMC13150961; doi:10.2196/79976)
Supplement: Multimedia Appendix 6 [file games-v14-e79976-s006.txt]

clear all;clc;

[alldata,~,all_raw] = xlsread('thickness.xls');

zeroNaNColumns = all(alldata == 0 | isnan(alldata), 1);  

alldata = alldata(:, ~zeroNaNColumns);  

columnsToDelete = find(zeroNaNColumns) + 1;
all_raw(:, columnsToDelete) = []; 

alldata = alldata(:,2:69);

savedir = '.\ThicknessMatrix';
mkdir(savedir)

ref_ind=[:]; %Enter the number of HC group

for i = 1:size(alldata,1)
    pcc = compute_pcc(alldata,ref_ind,i); 
    save(fullfile(savedir,sprintf('sub_%03d_SCN.txt',i)),'pcc','-ascii');
    save(fullfile(savedir,sprintf('sub_%03d_SCN.mat',i)),'pcc');

end
