# Supplementary material for: Brain Structural Covariance Networks in Long-Term First-Person Shooter and Multiplayer Online Battle Arena Players: Cross-Sectional Study
Source: JMIR Serious Games. 2026 May 4;14:e79976. doi: 10.2196/79976 (PMC13150961; doi:10.2196/79976)
Supplement: Multimedia Appendix 7 [file games-v14-e79976-s007.txt]

clc;clear;close all;
addpath(genpath(pwd));

all_connect  =load('allconnect.mat').all_connect;

labels=[ones(1,),zeros(1,)]';
X = all_connect;   
Y = labels;  

FeaNum = size(X,2);

Feaind = MISel(X,Y, 'MI', FeaNum); 

X_fea2 = X(:,Feaind);
X = X_fea2 ;

Kernel = 'linear';     

[tri_AUC_ALL(1,:),tri_Recall_ALL(1,:),tri_TNR_ALL(1,:),tri_Accuracy_ALL(1,:), ...
tri_Precision_ALL(1,:),tri_F1_ALL(1,:),tes_AUC_ALL(1,:),tes_Recall_ALL(1,:),tes_TNR_ALL(1,:), ...
tes_Accuracy_ALL(1,:),tes_Precision_ALL(1,:),tes_F1_ALL(1,:),data_all{1,1}] = SVM_trainAndtest(X,Y,Kernel);

AUC1 = mean(mean(tri_AUC_ALL));
Recall1 = mean(mean(tri_Recall_ALL));
TNR1 = mean(mean(tri_TNR_ALL));
Accuracy1 = mean(mean(tri_Accuracy_ALL));
Precision1 = mean(mean(tri_Precision_ALL)); 
F11 = mean(mean(tri_F1_ALL));
disp('train');
fprintf('   AUCï¼š%.6f\n', AUC1);
fprintf('   Sensitivityï¼š%.6f\n', Recall1);
fprintf('   Specificityï¼š%.6f\n', TNR1);
fprintf('   Accuracyï¼š%.6f\n', Accuracy1);

AUC2 = mean(mean(tes_AUC_ALL));
Recall2 = mean(mean(tes_Recall_ALL));
TNR2 = mean(mean(tes_TNR_ALL));
Accuracy2 = mean(mean(tes_Accuracy_ALL));
Precision2 = mean(mean(tes_Precision_ALL)); 
F12 = mean(mean(tes_F1_ALL));
disp('test');
fprintf('   AUCï¼š%.6f\n', AUC2);
fprintf('   Sensitivityï¼š%.6f\n', Recall2);
fprintf('   Specificityï¼š%.6f\n', TNR2);
fprintf('   Accuracyï¼š%.6f\n', Accuracy2);

[~,indd] = max(tes_AUC_ALL);
best_pre = data_all{indd,1};
[auc,~,~] = plot_roc(best_pre(:,1),best_pre(:,2));
legend(['Auc=',num2str(auc)],'Location','southeast');
title('ROC curve on testing set');

xlabel('False positive rate(1-specificity)');
ylabel('True positive rate(sensitivity)');

rmpath(genpath(pwd));
